# Supplementary material for: A Cas-embedding strategy for minimizing off-target effects of DNA base editors
Source: Nat Commun. 2020 Nov 27;11:6073. doi: 10.1038/s41467-020-19690-0 (PMC7695861; doi:10.1038/s41467-020-19690-0)
Supplement: Supplementary file 4 — Supplementary Data 1 [file 41467_2020_19690_MOESM4_ESM.xlsx]

## Sheet: Plasmids
Screening plasmid sequence
gacaagaagtacagcatcggcctggccatcggcaccaactctgtgggctgggccgtgatcaccgacgagtacaaggtgcccagcaagaaattcaaggtgctgggcaacaccgaccggcacagcatcaagaagaacctgatcggagccctgctgttcgacagcggcgaaacagccgaggccacccggctgaagagaaccgccagaagaagatacaccagacggaagaaccggatctgctatctgcaagagatcttcagcaacgagatggccaaggtggacgacagcttcttccacagactggaagagtccttcctggtggaagaggataagaagcacgagcggcaccccatcttcggcaacatcgtggacgaggtggcctaccacgagaagtaccccacc…
Mu transposon(TadA-TadA*)
TGCGGCCGCGCACGAAAAACGCGAAAGCGTTTCACGATAAATGCGAAAAGTCTGGAGGATCTAGCGGCGGATCCTCTGGAAGCGAGACACCAGGCACAAGCGAGTCCGCCACACCAGAGAGCTCCGGCGGCTCCTCCGGAGGATCCTCTGAGGTGGAGTTTTCCCACGAGTACTGGATGAGACATGCCCTGACCCTGGCCAAGAGGGCATGGGATGAAAGAGAAGTCCCCGTGGGCGCCGTGCTGGTGCACAACAATAGAGTGATCGGAGAGGGATGGAACAGGCCAATCGGCCGCCACGACCCTACCGCACACGCAGAGATCATGGCACTGAGGCAGGGAGGCCTGGTCATGCAGAATTACCGCCTGATCGATGCCACCCTGTATGTGACACTGGAGC…

## Sheet: CBE sgRNA
CBE target sites in HEK293T cells
No.	Sequence	Chromosome	Position	Direction
CBE-site22	GGAGCCACAGGAGCCGCTGCAGG	chrX	153725479-153725501	-	ABCD1
CBE-site23	CAAATCTGTCACATTGGGTAAGG	chr1	154586175-154586197	-	ADAR
CBE-site24	AGGCCGGGAGCTGGAGGAGCTGG	chr19	15544253-15544275	+	CYP4F22
CBE-site25	AGAGCCCCCCCTCAAAGAGAGGG	chr20	32796833-32796855	-	DNMT3B
CBE-site26	ACAGCTGCAGAGAGCCCTGCAGG	chr4	158682251-158682273	-	ETFDH
CBE-site27	TTCCTTCAGGCTCTGAATCTTGG	chrX	133753807-133753829	-	GPC3
CBE-site28	CAACCCCCAGAGCACGGTGGTGG	chr17	7509015-7509037	+	POLR2A
CBE-site30	TTCCGCCTCCGACCTGTGGCTGG	chr12	102852917-102852939	-	PAH
CBE-site29	CCTTCCCAGAAAACCTACCAGGG	chr17	7676055-7676077	-	TP53
MSSK	CGTCGCCGATCTTCACAGGGTGG	chrX	153781512-153781534	-
FANCF-M-b	AAGTTCGCTAATCCCGGAACTGG	chr11	22625563-22625585	+
FANCF-M-c	GTAACGAGCTGCATCCCCGAGGG	chr11	22625484-22625506	+
Target sites for GOTI
No.	Sequence	Chromosome	Position	Direction
Tyrosinase site D	CTGTGCCAAGGCAGAAACCCTGG	chr7	87492716-87492738	-

## Sheet: ABE sgRNA
ABE target sites in HEK293T cells
No.	Sequence	Chromosome	Position	Direction
ABE-site1	GAACACAAAGCATAGACTGCGGG	chr5	87944780-87944802	+
ABE-site2	TACAGCTTGTAGTACTCATAGGG	chrX	68838702-68838724	-	EFNB1
ABE-site3	CATATCTCCTAACTTCAGGTTGG	chr1	68438210-68438232	+	RPE65
ABE-site4	GGAGTAGGGGCTCAGCAGGGCGG	chr18	31598614-31598636	-	TTR
ABE-site5	GTATGAAGACAATAACTATAAGG	chr1	94080538-94080560	-	ABCA4
ABE-site6	GGAACAGTGTGTAGAGGTGGGGG	chr17	80113295-80113317	-	GAA
ABE-site7	CTGTATGGGTCCCGGGGCGCTGG	chrX	55015634-55015656	-	ALAS2
ABE-site8	TGTGCACACGCTGCAGAGCATGG	chr13	51939113-51939135	-	ATP7B
ABE-site9	GCGGGACAGCCCGGAAGTCCAGG	chr1	40307462-40307484	-	COL9A2
ABE target sites in N2a cells
No.	Sequence	Chromosome	Position	Direction
ABE-site10	attgatgtaatggatgcagtggg	chr1	63160979-63161001	-	G1
ABE-site11	gtttcagaatcgaagggtgaagg	chr2	74670073-74670095	+	G2
ABE-site12	agacatattcctcactacaaagg	chr13	4236235-4236257	+	G3
ABE-site13	ctttagcttgacatgcagcgcgg	chr15	8323539-8323561	-	G4
ABE-site14	agccaggtgggcggttctcttgg	chr2	132925737-132925759	-	G6
ABE-site15	ccccacaggaagtggccatgcgc	chr3	88483399-88483421	-	G7
ABE-site16	aattcactgtaaagctggaaagg	chr19	32799970-32799992	+	G8
ABE-site17	ctgtaaaaaggggctgctcccgg	chr12	4134697-4134719	+	Adcy3
ABE-site18	gccaaaacgtgaagaaataatgg	chr5	121749132-121749154	+	Atxn2
ABE-site19	agttaaaagagaggggctcccgg	chr8	91522792-91522814	+	Fto
ABE-site20	ataaaaatggatcccaacactgg	chr11	51605516-51605538	-	Hnrnpab
ABE-site21	acccaaggaatcgaaaacccagg	chr10	60368536-60368558	+	G13

## Sheet: RNA off target site
RNA off-target site
No.	Chromosome	Position	Direction
RNA OT-1	chr19	14518195	-
RNA OT-2	chr11	62594034	-
RNA OT-3	chr16	25164711	+

## Sheet: primer
IVT for Editor For	ATGCCTGCTATTGTCTTCCCAA
IVT for Editor Rev	AACGGGACTTTCCAAAATGTC
IVT for sgRNA For	AAAAAAAGCACCGACTCGGTGCCACTTTTTC
IVT for sgRNA Rev	TCTCGCGCGTTTCGGTGATGACGG
