# Supplementary material for: A Cas-embedding strategy for minimizing off-target effects of DNA base editors
Source: Nat Commun. 2020 Nov 27;11:6073. doi: 10.1038/s41467-020-19690-0 (PMC7695861; doi:10.1038/s41467-020-19690-0)
Supplement: Supplementary file 5 — Supplementary Data 2 [file 41467_2020_19690_MOESM5_ESM.xlsx]

## Sheet: Sheet1
Supplementary Table 2 | Mu-insertion library sequencing result.
insertion site	frequency
2	18
3	22
4	34
5	32
6	31
7	26
8	54
9	16
10	71
11	13
12	2
13	20
14	17
15	3
16	18
17	85
18	18
19	88
20	9
21	30
22	14
23	50
24	19
25	30
26	6
27	27
28	87
29	51
30	39
31	13
32	12
33	25
34	34
35	56
36	69
37	2
38	67
39	134
40	9
41	81
42	38
43	17
44	26
45	14
46	29
47	16
48	38
49	8
50	47
51	42
52	19
53	63
54	33
55	2
56	19
57	39
58	4
59	22
60	8
61	33
62	80
63	6
64	29
65	72
66	18
67	3
68	85
69	31
70	49
71	19
72	17
73	70
74	96
75	24
76	102
77	75
78	4
79	57
80	45
81	25
82	122
83	54
84	65
85	24
86	62
87	53
88	15
89	20
90	36
91	39
92	16
93	37
94	16
95	14
96	2
97	8
98	15
99	35
100	80
101	12
102	59
103	1
104	16
105	36
106	16
107	41
108	89
109	16
110	39
111	34
112	22
113	63
114	47
115	47
116	48
117	25
118	14
119	41
120	52
121	27
122	9
123	49
124	57
125	24
126	26
127	74
128	12
129	106
130	18
131	72
132	35
133	39
134	72
135	30
136	61
137	40
138	51
139	61
140	14
141	9
142	51
143	23
144	73
145	37
146	44
147	15
148	26
149	30
150	31
151	72
152	30
153	10
154	61
155	9
156	62
157	108
158	28
159	98
160	8
161	53
162	19
163	5
164	101
165	33
166	138
167	27
168	14
169	6
170	29
171	18
172	11
173	15
174	22
175	30
176	11
177	23
178	21
179	17
180	29
181	59
182	57
183	27
184	1
185	59
186	20
187	23
188	103
189	63
190	28
191	51
192	28
193	31
194	7
195	21
196	22
197	17
198	22
199	59
200	53
201	68
202	0
203	85
204	47
205	32
206	9
207	20
208	20
209	18
210	56
211	24
212	12
213	21
214	72
215	25
216	40
217	54
218	8
219	32
220	21
221	9
222	32
223	32
224	4
225	6
226	7
227	24
228	1
229	19
230	82
231	55
232	40
233	1
234	0
235	1
236	16
237	13
238	70
239	22
240	15
241	14
242	18
243	21
244	16
245	45
246	13
247	14
248	3
249	28
250	11
251	34
252	40
253	9
254	10
255	0
256	14
257	29
258	13
259	64
260	29
261	20
262	3
263	21
264	31
265	24
266	24
267	138
268	2
269	128
270	21
271	23
272	32
273	11
274	20
275	14
276	17
277	6
278	20
279	6
280	29
281	0
282	24
283	15
284	17
285	24
286	7
287	10
288	7
289	5
290	6
291	3
292	20
293	19
294	24
295	8
296	9
297	13
298	19
299	35
300	82
301	40
302	42
303	82
304	24
305	16
306	71
307	71
308	14
309	44
310	12
311	33
312	41
313	18
314	10
315	60
316	41
317	20
318	20
319	41
320	42
321	34
322	42
323	23
324	50
325	14
326	35
327	17
328	47
329	9
330	34
331	24
332	5
333	49
334	23
335	17
336	42
337	3
338	15
339	22
340	12
341	44
342	10
343	28
344	45
345	48
346	58
347	48
348	47
349	5
350	11
351	6
352	20
353	69
354	29
355	57
356	7
357	25
358	11
359	18
360	93
361	69
362	41
363	21
364	27
365	28
366	62
367	34
368	23
369	19
370	41
371	7
372	55
373	59
374	50
375	55
376	36
377	11
378	47
379	38
380	101
381	136
382	0
383	30
384	35
385	32
386	44
387	58
388	56
389	6
390	29
391	10
392	54
393	0
394	57
395	39
396	4
397	32
398	24
399	39
400	37
401	75
402	16
403	39
404	30
405	35
406	15
407	24
408	34
409	18
410	6
411	41
412	41
413	37
414	19
415	9
416	90
417	125
418	30
419	14
420	20
421	22
422	15
423	32
424	9
425	35
426	25
427	24
428	4
429	0
430	14
431	1
432	46
433	14
434	56
435	59
436	74
437	31
438	102
439	9
440	38
441	16
442	18
443	68
444	22
445	80
446	51
447	36
448	43
449	120
450	79
451	93
452	26
453	37
454	32
455	7
456	117
457	8
458	52
459	24
460	3
461	21
462	6
463	43
464	16
465	43
466	55
467	35
468	23
469	48
470	19
471	64
472	1
473	20
474	54
475	50
476	81
477	29
478	21
479	24
480	31
481	4
482	17
483	43
484	17
485	61
486	18
487	5
488	64
489	27
490	54
491	6
492	7
493	44
494	16
495	12
496	48
497	4
498	26
499	12
500	19
501	36
502	17
503	55
504	19
505	37
506	41
507	27
508	35
509	62
510	12
511	68
512	31
513	22
514	66
515	48
516	23
517	32
518	82
519	163
520	189
521	104
522	51
523	37
524	51
525	133
526	13
527	5
528	35
529	1
530	7
531	190
532	121
533	213
534	15
535	1
536	11
537	20
538	60
539	13
540	42
541	38
542	9
543	22
544	15
545	25
546	2
547	21
548	9
549	54
550	133
551	22
552	23
553	80
554	2
555	48
556	23
557	11
558	44
559	0
560	24
561	37
562	70
563	5
564	28
565	86
566	6
567	52
568	2
569	30
570	7
571	6
572	6
573	13
574	3
575	43
576	24
577	86
578	77
579	42
580	13
581	131
582	66
583	105
584	23
585	26
586	1
587	22
588	1
589	40
590	76
591	48
592	74
593	15
594	22
595	24
596	33
597	55
598	50
599	81
600	9
601	38
602	17
603	34
604	13
605	35
606	37
607	52
608	122
609	2
610	11
611	22
612	20
613	14
614	40
615	44
616	103
617	146
618	9
619	21
620	28
621	12
622	126
623	30
624	114
625	0
626	32
627	12
628	132
629	41
630	106
631	44
632	36
633	7
634	71
635	16
636	4
637	20
638	8
639	0
640	65
641	8
642	56
643	31
644	40
645	21
646	63
647	14
648	12
649	77
650	4
651	12
652	126
653	26
654	47
655	39
656	24
657	33
658	76
659	15
660	58
661	4
662	3
663	25
664	5
665	46
666	7
667	16
668	4
669	65
670	69
671	24
672	132
673	6
674	11
675	32
676	19
677	19
678	1
679	16
680	4
681	12
682	18
683	21
684	26
685	15
686	39
687	22
688	29
689	25
690	32
691	15
692	14
693	53
694	70
695	4
696	9
697	61
698	16
699	53
700	29
701	7
702	14
703	41
704	7
705	29
706	8
707	64
708	3
709	16
710	68
711	23
712	18
713	42
714	47
715	23
716	35
717	26
718	3
719	53
720	43
721	98
722	29
723	56
724	7
725	43
726	4
727	33
728	32
729	4
730	4
731	49
732	66
733	5
734	45
735	14
736	67
737	17
738	36
739	67
740	38
741	6
742	30
743	28
744	31
745	36
746	11
747	45
748	18
749	17
750	0
751	14
752	92
753	13
754	76
755	20
756	137
757	92
758	75
759	16
760	22
761	31
762	11
763	4
764	116
765	75
766	45
767	51
768	9
769	50
770	11
771	30
772	49
773	29
774	15
775	20
776	55
777	9
778	47
779	59
780	50
781	3
782	70
783	21
784	87
785	28
786	35
787	41
788	11
789	12
790	44
791	5
792	41
793	0
794	1
795	41
796	18
797	65
798	5
799	48
800	88
801	67
802	79
803	20
804	15
805	45
806	23
807	33
808	35
809	17
810	42
811	14
812	133
813	17
814	168
815	70
816	72
817	97
818	33
819	45
820	60
821	88
822	60
823	37
824	33
825	57
826	4
827	63
828	10
829	39
830	30
831	34
832	16
833	55
834	47
835	5
836	16
837	20
838	37
839	47
840	8
841	55
842	33
843	58
844	22
845	90
846	4
847	31
848	11
849	20
850	2
851	63
852	47
853	15
854	9
855	32
856	39
857	9
858	21
859	14
860	30
861	11
862	7
863	62
864	26
865	60
866	8
867	21
868	6
869	10
870	24
871	20
872	59
873	63
874	19
875	21
876	39
877	47
878	13
879	44
880	20
881	29
882	37
883	27
884	67
885	31
886	10
887	0
888	19
889	38
890	25
891	13
892	9
893	182
894	44
895	228
896	8
897	20
898	18
899	12
900	52
901	45
902	24
903	40
904	31
905	12
906	11
907	7
908	27
909	42
910	33
911	5
912	29
913	22
914	91
915	47
916	56
917	40
918	9
919	40
920	6
921	20
922	31
923	15
924	99
925	19
926	102
927	23
928	3
929	27
930	45
931	58
932	60
933	2
934	11
935	3
936	24
937	119
938	20
939	47
940	97
941	5
942	17
943	55
944	79
945	28
946	45
947	15
948	6
949	12
950	118
951	14
952	144
953	11
954	28
955	0
956	32
957	18
958	50
959	61
960	26
961	19
962	27
963	21
964	16
965	0
966	43
967	28
968	69
969	14
970	36
971	6
972	56
973	7
974	25
975	43
976	64
977	63
978	60
979	18
980	25
981	17
982	40
983	33
984	61
985	22
986	17
987	43
988	26
989	29
990	10
991	34
992	22
993	21
994	38
995	18
996	65
997	27
998	21
999	9
1000	4
1001	12
1002	22
1003	43
1004	63
1005	71
1006	5
1007	4
1008	45
1009	16
1010	72
1011	44
1012	41
1013	47
1014	15
1015	14
1016	36
1017	47
1018	179
1019	59
1020	141
1021	10
1022	32
1023	34
1024	46
1025	31
1026	59
1027	24
1028	50
1029	7
1030	23
1031	12
1032	58
1033	30
1034	25
1035	38
1036	15
1037	3
1038	162
1039	149
1040	182
1041	107
1042	67
1043	45
1044	12
1045	8
1046	17
1047	28
1048	61
1049	20
1050	39
1051	90
1052	38
1053	162
1054	5
1055	1
1056	29
1057	76
1058	6
1059	53
1060	3
1061	90
1062	0
1063	25
1064	1
1065	13
1066	6
1067	3
1068	61
1069	14
1070	62
1071	26
1072	20
1073	36
1074	31
1075	59
1076	22
1077	91
1078	7
1079	27
1080	5
1081	25
1082	53
1083	65
1084	26
1085	66
1086	16
1087	16
1088	42
1089	6
1090	280
1091	62
1092	138
1093	111
1094	32
1095	48
1096	49
1097	7
1098	72
1099	58
1100	52
1101	10
1102	38
1103	56
1104	19
1105	92
1106	34
1107	17
1108	21
1109	22
1110	54
1111	20
1112	83
1113	49
1114	25
1115	51
1116	28
1117	28
1118	29
1119	14
1120	36
1121	36
1122	25
1123	22
1124	4
1125	22
1126	19
1127	67
1128	40
1129	52
1130	23
1131	28
1132	19
1133	27
1134	18
1135	38
1136	2
1137	119
1138	113
1139	39
1140	50
1141	6
1142	62
1143	52
1144	73
1145	58
1146	39
1147	20
1148	27
1149	5
1150	38
1151	17
1152	27
1153	22
1154	49
1155	46
1156	22
1157	1
1158	17
1159	23
1160	43
1161	35
1162	47
1163	70
1164	107
1165	151
1166	82
1167	46
1168	123
1169	81
1170	86
1171	20
1172	12
1173	6
1174	38
1175	44
1176	7
1177	15
1178	48
1179	39
1180	14
1181	32
1182	15
1183	65
1184	22
1185	26
1186	49
1187	54
1188	19
1189	30
1190	17
1191	14
1192	0
1193	19
1194	2
1195	28
1196	38
1197	43
1198	63
1199	52
1200	52
1201	56
1202	48
1203	29
1204	60
1205	20
1206	27
1207	38
1208	2
1209	82
1210	17
1211	78
1212	12
1213	20
1214	28
1215	49
1216	4
1217	172
1218	117
1219	78
1220	62
1221	36
1222	87
1223	29
1224	15
1225	32
1226	10
1227	55
1228	9
1229	69
1230	22
1231	47
1232	2
1233	8
1234	45
1235	51
1236	16
1237	72
1238	13
1239	60
1240	12
1241	12
1242	34
1243	17
1244	10
1245	14
1246	32
1247	26
1248	48
1249	97
1250	84
1251	33
1252	13
1253	29
1254	39
1255	48
1256	9
1257	12
1258	56
1259	69
1260	107
1261	36
1262	38
1263	40
1264	18
1265	66
1266	128
1267	218
1268	34
1269	32
1270	10
1271	60
1272	10
1273	70
1274	10
1275	32
1276	41
1277	114
1278	79
1279	118
1280	1
1281	47
1282	23
1283	83
1284	9
1285	43
1286	10
1287	86
1288	90
1289	10
1290	8
1291	22
1292	62
1293	87
1294	26
1295	25
1296	40
1297	40
1298	9
1299	102
1300	17
1301	50
1302	55
1303	7
1304	27
1305	20
1306	211
1307	103
1308	114
1309	56
1310	45
1311	59
1312	45
1313	62
1314	76
1315	23
1316	102
1317	0
1318	10
1319	14
1320	23
1321	6
1322	25
1323	7
1324	2
1325	9
1326	13
1327	13
1328	40
1329	19
1330	77
1331	68
1332	124
1333	15
1334	113
1335	26
1336	59
1337	43
1338	65
1339	79
1340	54
1341	27
1342	25
1343	21
1344	27
1345	15
1346	36
1347	3
1348	82
1349	57
1350	75
1351	88
1352	94
1353	71
1354	62
1355	58
1356	56
1357	7
1358	81
1359	5
1360	55
1361	14
1362	6
1363	15
1364	9
1365	35
1366	18
1367	20
1368	19
