# Supplementary material for: A Cas-embedding strategy for minimizing off-target effects of DNA base editors
Source: Nat Commun. 2020 Nov 27;11:6073. doi: 10.1038/s41467-020-19690-0 (PMC7695861; doi:10.1038/s41467-020-19690-0)
Supplement: Supplementary file 7 — Source Data [file 41467_2020_19690_MOESM7_ESM.xlsx]

## Sheet: Figure 1c
Figure 1c
position (aa)	51	62	63	249	531	584	719	768	776	782	790	808	819	831	832	842	893	924	1009	1010	1018	1033	1048	1050	1051	1052	1054	1056	1057	1059	1063	1072	1073	1227	1246	1248	1253	1260	1263	1276	1290	1302	1346
efficiency (%)	58	62	60	48	80	92	51	81	52	51	55	45	61	97	47	56	61	53	68	81	66	55	66	88	43	72	43	56	55	64	42	80	67	53	97	94	95	87	60	87	59	94	55
					80	37	48	89	56				66					61	92	89	91		80	93	85	81			70	65	43	86	75	79					0
						46			95				54								59			96	93						86
						78							55								73			98	98						91
						92							44								54
													48								69
													48
													42

## Sheet: Figure 2a
Figure 2a
		ABEmax			control			531			584			768			776			819			831			924			1009			1018			1048-1063			1072			1073			1227			1246
	A2	1	1	1	0	0	0	2	2	4	1	2	1	1	1	1	1	2	2	1	2	2	1	1	1	1	1	1	2	1	1	1	1	1	2	2	1	2	1	1	2	1	2	4	4	2	2	1	2
	A3	3	0	1	0	0	0	0	1	1	0	0	0	1	0	2	0	0	0	0	1	0	0	0	0	3	0	0	2	6	1	0	1	0	0	1	3	2	3	0	0	0	1	0	2	2	0	1	1
	A5	79	91	87	0	0	0	88	87	85	6	9	6	78	76	75	61	71	66	15	16	10	45	33	28	39	32	40	83	78	76	21	23	21	83	82	82	84	84	85	66	75	60	33	62	19	88	85	94
	A7	21	18	16	0	0	0	28	25	26	3	3	2	40	37	42	26	29	37	8	7	7	5	4	5	11	11	5	11	18	23	2	6	0	32	27	37	66	66	58	26	45	37	4	8	3	74	63	81
	A8	0	0	0	0	0	0	2	3	3	1	1	0	8	4	6	1	2	5	0	3	4	1	0	2	1	3	3	0	0	0	0	1	2	1	1	5	1	7	1	5	2	5	1	0	0	6	3	11
	A9	1	3	1	0	0	0	3	2	4	2	1	1	6	1	10	1	1	2	5	6	5	3	5	2	7	4	5	1	5	3	1	1	2	1	2	3	1	1	3	1	1	1	1	1	4	15	11	5
	A12	1	1	1	0	0	0	3	2	4	1	2	2	38	29	34	2	3	2	1	8	8	25	17	14	11	13	17	2	1	6	0	2	1	1	2	0	2	3	3	2	0	0	2	4	3	7	19	12
	A14	0	2	4	0	0	0	1	2	6	2	1	1	49	48	43	1	1	1	3	3	3	6	6	7	9	7	11	1	3	3	1	2	1	2	1	1	1	0	1	0	3	0	1	0	1	1	3	1
	A16	0	2	2	0	0	0	2	2	3	1	1	2	0	1	0	2	1	2	1	3	3	1	1	1	4	2	4	1	1	1	1	2	1	2	2	2	1	1	1	2	2	1	1	1	4	0	1	3
[truncated: 18 more columns]

## Sheet: Figure 2b
Figure 2b
		Site-1-1#	Site-1-2#	Site-1-3#			Site-2-1#	Site-2-2#	Site-2-3#			Site-3-1#	Site-3-2#	Site-3-3#
	ABEmax	97	97	97			95	93	94			93	89	91
	531	81	80	82			70	71	70			89	90	88
	768	77	79	78			68	69	66			91	92	91
	776	79	79	80			48	45	48			84	84	84
	1009	79	74	84			79	77	78			92	93	92
	1048-1063	78	78	78			45	47	45			83	81	84
	1072	74	71	72			35	54	41			76	77	76
	1246	89	80	86			80	79	81			91	92	90
	1248	83	85	84			70	71	72			89	89	89
	1253	79	89	88			79	76	71			87	86	85
	1260	76	77	75			69	60	68			85	85	85
	1263	71	73	68			43	47	43			79	78	78
	1276	80	80	80			60	64	64			85	85	86

## Sheet: Figure 2c
Figure 2c
	ABEmax	CE776-ABE	CE1048-1063-ABE	CE1072-ABE	CE1263-ABE	F148A
	94.3041	71	90.0029	37	70	49
	91.6081	79	86.8881	30	74	59
	90.4176	76	88.7302	31	74	62

## Sheet: Figure 2d
Figure 2d
	GFP	ABE	CE776-ABE	CE1048-1063-ABE	CE1072-ABE	CE1263-ABE	ABE-F148A
	107	17494	1358	2173	80	999	646
	87	26323	1416	5440	96	983	705
	51	18401	1376	3334	87	1057	661

## Sheet: Figure 2e
Figure 2e
		ABE			CE-ABE
Site 2	A4	44.5312	40.8441	44.7155	43.2706	47.2965	48.4093
Site 3	A4	96.1062	96.1034	95.4526	94.2966	93.792	94.4959
Site 4	A6	89.3426	91.1287	93.9848	86.1652	87.3247	88.1068
Site 5	A6	45.51	47.2399	45.081	40.1421	41.6286	42.8752
	A7	16.1833	16.5227	15.8547	23.6917	26.3101	26.2222
Site 6	A4	10.1117	9.48873	11.5478	10.1578	10.2232	8.5445
	A6	91.0942	90.2617	91.7727	92.653	92.5855	89.8154
Site 7	A5	91.227	93.3573	92.5836	71.1231	71.1895	78.0612
Site 8	A6	67.6806	69.315	72.0063	43.1739	43.3589	43.6665
Site 9	A6	96.3041	96.6081	96.4176	92.0029	91.8881	90.7302

## Sheet: Figure 2f
Figure 2f
ABEmax	A2	A3	A4	A5	A6	A7	A8	A9	A11	A12	A13
	4.68835	80.3951	44.5312	91.227	45.51	16.1833	35.557	2.75704	0.557184	0.275456	0.520046
	2.9499	79.6715	40.8441	93.3573	47.2399	16.5227	34.5221	2.90248	0.870099	0.356681	0.364514
	5.26326	82.2615	44.7155	92.5836	45.081	15.8547	38.6697	2.99923	0.755836	0.325272	0.612119
	12.1576	3.83976	10.1117		67.6806		13.838		4.74747	0.654211
	12.0807	3.19481	9.48873		69.315		12.5952		3.8851	0.652369
	12.2884	3.52657	11.5478		72.0063		13.4523		5.27282	0.593182
		23.4232	96.1062		91.0942				2.90325
		24.1446	96.1034		90.2617				2.40245
		23.6762	95.4526		91.7727				2.03487
					96.3041
					96.6081
					96.4176
					89.3426
					91.1287
					93.9848
CE-ABE	A2	A3	A4	A5	A6	A7	A8	A9	A11	A12	A13
	8.82274	58.6467	43.2706	71.1231	40.1421	23.6917	37.0971	19.7438	1.59997	0.219905	0.332076
	9.37791	61.2079	47.2965	71.1895	41.6286	26.3101	36.8993	21.7644	1.42375	0.214144	0.324413
	9.24349	63.7751	48.4093	78.0612	42.8752	26.2222	36.2891	22.8169	1.35947	0.267367	0.611595
	5.07647	2.38936	10.1578		43.1739		40.207		31.8896	0.529055
	4.66763	2.71853	10.2232		43.3589		41.6011		33.4988	0.434536
	5.83149	2.7727	8.5445		43.6665		45.9223		35.0084	0.540062
		20.3803	94.2966		92.653				3.69319
		20.4246	93.792		92.5855				2.58162
		22.3273	94.4959		89.8154				3.21789
					92.0029
					91.8881
					90.7302
					86.1652
					87.3247
					88.1068

## Sheet: Figure 2g
Figure 2g
		ABEmax			C-ABE
Site 10	A5	74.392	74.7406	74.4214	25.3556	23.7654	24.9164
Site 11	A6	57.0636	59.4548	61.9829	76.3714	77.625	76.6187
Site 12	A5	74.3317	71.2577	70.9912	75.2107	78.6421	76.1776
	A7	83.5995	82.7616	81.1182	85.1354	87.6242	85.5742
Site 13	A5	26.9838	28.0647	28.1949	45.3875	43.6069	43.7466
Site 14	A5	12.9301	14.403	12.9312	30.6404	32.6299	30.9478
Site 15	A5	86.5852	88.7484	89.2501	83.7753	82.7583	85.355
Site 16	A6	21.9218	23.3899	22.5128	25.2407	23.7143	24.3
Site 17	A5	83.0171	83.9792	79.6612	77.6637	78.5254	81.7067
	A6	37.721	38.2963	34.6433	18.4079	17.7814	17.9594
	A7	9.82231	8.77082	10.2966	20.3276	20.2915	21.5136
Site 18	A4	16.6601	17.5976	16.5917	26.6447	26.4787	26.678
	A5	24.8694	27.5852	26.1562	12.0011	11.9936	13.8173
	A6	26.4688	27.9374	26.4943	24.1245	24.9598	24.7879
	A7	41.5644	42.7692	41.7892	27.0361	27.4052	26.9579
Site 19	A5	74.6526	73.3029	73.9689	74.2661	74.3836	69.4966
	A6	8.80567	7.39428	7.90405	10.0689	11.1439	11.4238
	A7	7.18879	8.26062	7.45158	16.07	16.4231	16.542
Site 20	A4	11.9289	11.4045	14.0234	9.92594	9.81749	10.6194
	A5	24.9967	22.8932	26.5419	5.24496	4.62813	5.15569
	A6	28.2122	27.7797	31.0142	14.2976	13.9301	13.1075
	A7	33.5159	31.173	38.678	33.5022	32.2957	31.2075
Site 21	A5	82.522	82.5683	81.4429	55.1279	51.6271	52.0642
	A6	38.6117	38.1336	37.4036	39.0769	40.0992	38.1999

## Sheet: Figure 2h
Figure 2h
ABEmax	A1	A2	A3	A4	A5	A6	A7	A8	A9	A10	A11	A12	A13
	0.003965	0.065816	7.77422	0.003292	74.392	57.0636	83.5995	10.9142	13.8292	2.50182	0.579137	0.085054	0.005998
	0.00407	0.003095	7.23987	0.00928	74.7406	59.4548	82.7616	10.3493	14.4829	3.09789	0.681623	0.057405	0.007777
	0.034885	0.111571	8.15511	0.0044	74.4214	61.9829	81.1182	10.9605	13.6016	2.73375	0.703284	0.077312	0.116407
	0.119165		11.9289	16.6602	74.3317	21.9218	9.82231	3.20091	4.7501	1.29472	0.848651	0.331385	0.164611
	0.294305		11.4045	17.5976	71.2577	23.3899	8.77082	3.7518	5.07183	1.40952	0.843696	0.308377	0.220731
	0.387251		14.0234	16.5917	70.9912	22.5128	10.2965	3.76469	4.47151	1.79668	0.978808	0.182946	0.230318
	0.233373			4.2636	26.9838	37.721	41.5644	4.06856	0.005305	0.829783	0.270557	0.631525	0.010981
	0.33612			3.64402	28.0647	38.2963	42.7692	2.72575	0.004972	1.00785	0.286238	0.496901	0.072476
	0.266904			4.29723	28.1949	34.6433	41.7892	3.804	0.006519	0.809333	0.241237	0.550669	0.006671
	0.005139				86.5852	26.4688	7.18879		1.52286		1.65562		0.060823
	0.005067				88.7484	27.9374	8.26062		1.48692		1.52209		0.040637
	0.027103				89.2501	26.4943	7.45158		2.48941		1.72876		0.109384
	0.289322				12.9301	8.80567	33.5159		0.730509
	0.672979				14.403	7.39428	31.173		0.763653
	0.349995				12.9312	7.90405	38.678		0.869666
	0.209892				83.0171	28.2122
	0.149518				83.9792	27.7797
	0.361498				79.6612	31.0142
	0.137173				24.8694	38.6117
	0.006144				27.5852	38.1336
	0.190203				26.1562	37.4036
					74.6526
					73.3029
					73.9689
					24.9967
					22.8932
					26.5419
					82.522
					82.5683
					81.4429
CE-ABE	A1	A2	A3	A4	A5	A6	A7	A8	A9	A10	A11	A12	A13
	0.033487	0.00528	12.0056	0.004026	25.3556	76.3714	85.1354	62.8579	89.1877	4.73428	1.04014	0.00479	0.008928
	0.064651	0.045995	12.1398	0.00601	23.7654	77.6251	87.6242	65.1131	90.4034	4.64137	0.93893	0.058729	0.009576
	0.069158	0.003851	11.3972	0.006368	24.9164	76.6187	85.5742	64.0793	89.4478	4.82971	0.911228	0.006147	0.009255
	0.13347		9.92594	26.6446	75.2107	25.2407	20.3276	13.703	17.8983	12.5208	2.37227	0.15346	0.222816
	0.098168		9.81749	26.4787	78.6421	23.7143	20.2915	15.1207	17.7487	13.5323	2.56571	0.042259	0.119463
	0.099013		10.6194	26.6779	76.1776	24.3	21.5136	15.7754	19.0791	11.1516	3.00895	0.051346	0.14356
	0.360711			2.03084	45.3875	18.4079	27.0361	17.108	0.005368	3.30807	9.25212	0.10291	0.073845
	0.303563			2.23138	43.6069	17.7814	27.4052	19.2892	0.005211	3.44519	8.76293	0.309132	0.007234
	0.290749			1.91852	43.7466	17.9594	26.9579	17.2559	0.007432	4.25837	8.71127	0.178736	0.008545
	0.005105				30.6404	24.1245	16.07		17.6016		1.35197		0.009295
	0.005576				32.6299	24.9598	16.4231		17.4941		1.00748		0.021229
	0.004706				30.9478	24.7879	16.542		17.6004		0.938293		0.008786
	0.11966				83.7753	10.0689	33.5022		11.5566
	0.299605				82.7583	11.1439	32.2957		10.3905
	0.318364				85.355	11.4238	31.2075		10.4404
	0.027403				77.6637	14.2977
	0.145627				78.5254	13.93
	0.176945				81.7067	13.1075
	0.006444				12.0011	39.0769
	0.008558				11.9936	40.0992
	0.004373				13.8173	38.1999
					74.2661
					74.3836
					69.4966
					5.24496
					4.62813
					5.15569
					55.1279
					51.6271
					52.0642

## Sheet: Figure 2i
Figure 2i
	ABEmax	CE-ABE
	83.0171	77.6637
	37.721	18.4079
	9.82231	20.3276
	16.6602	26.6446
	24.8694	12.0011
	26.4688	24.1245
	41.5644	27.0361
	74.6526	74.2661
	8.80567	10.0689
	7.18879	16.07
	74.392	25.3556
	57.0636	76.3714
	74.3317	75.2107
	83.5995	85.1354
	26.9838	45.3875
	12.9301	30.6404
	86.5852	83.7753
	21.9218	25.2407
	24.9967	5.24496
	28.2122	14.2977
	33.5159	33.5022
	82.522	55.1279
	38.6117	39.0769
	44.5312	43.2706
	96.1062	94.2966
	89.3426	86.1652
	45.51	40.1421
	16.1833	23.6917
	10.1117	10.1578
	91.0942	92.653
	91.227	71.1231
	67.6806	43.1739
	96.3041	92.0029
	83.9792	78.5254
	38.2963	17.7814
	8.77082	20.2915
	17.5976	26.4787
	27.5852	11.9936
	27.9374	24.9598
	42.7692	27.4052
	73.3029	74.3836
	7.39428	11.1439
	8.26062	16.4231
	74.7406	23.7654
	59.4548	77.6251
	71.2577	78.6421
	82.7616	87.6242
	28.0647	43.6069
	14.403	32.6299
	88.7484	82.7583
	23.3899	23.7143
	22.8932	4.62813
	27.7797	13.93
	31.173	32.2957
	82.5683	51.6271
	38.1336	40.0992
	40.8441	47.2965
	96.1034	93.792
	91.1287	87.3247
	47.2399	41.6286
	16.5227	26.3101
	9.48873	10.2232
	90.2617	92.5855
	93.3573	71.1895
	69.315	43.3589
	96.6081	91.8881
	79.6612	81.7067
	34.6433	17.9594
	10.2965	21.5136
	16.5917	26.6779
	26.1562	13.8173
	26.4943	24.7879
	41.7892	26.9579
	73.9689	69.4966
	7.90405	11.4238
	7.45158	16.542
	74.4214	24.9164
	61.9829	76.6187
	70.9912	76.1776
	81.1182	85.5742
	28.1949	43.7466
	12.9312	30.9478
	89.2501	85.355
	22.5128	24.3
	26.5419	5.15569
	31.0142	13.1075
	38.678	31.2075
	81.4429	52.0642
	37.4036	38.1999
	44.7155	48.4093
	95.4526	94.4959
	93.9848	88.1068
	45.081	42.8752
	15.8547	26.2222
	11.5478	8.5445
	91.7727	89.8154
	92.5836	78.0612
	72.0063	43.6665
	96.4176	90.7302

[truncated: 12 more sheets: Figure 3a, Figure 3b, Figure 3c, Figure 3d, Figure 3e, Figure 3f, Figure 3g, Figure 3h, Figure 4a, Figure 4b, Figure 4c, Figure 4d]
